# Supplementary material for: Leptolyngbya sp. NIVA-CYA 255, a Promising Candidate for Poly(3-hydroxybutyrate) Production under Mixotrophic Deficiency Conditions
Source: Biomolecules. 2022 Mar 26;12(4):504. doi: 10.3390/biom12040504 (PMC9030801; doi:10.3390/biom12040504)
Supplement: Supplementary file 1 [file biomolecules-12-00504-s001.zip]

Archive with 1 entries (1 files):
- biomolecules-1648640-supplementary.pdf
